# Supplementary material for: Effectiveness of a Nutrition Education Programme on Nutritional Knowledge in Young Football Players: A Pilot Study
Source: Nutrients. 2025 Jul 23;17(15):2404. doi: 10.3390/nu17152404 (PMC12348160; doi:10.3390/nu17152404)
Supplement: Supplementary file 1 [file nutrients-17-02404-s001.zip]

Archive with 1 entries (1 files):
- nutrients-3758954-supplementary.pdf
